# Supplementary material for: Rapid dehydration drives a nondiffusional drop in C3 photosynthesis that aligns with phosphate limitation
Source: New Phytol. 2026 May 18;251(3):1127–42. doi: 10.1111/nph.71236 (PMC13326525; doi:10.1111/nph.71236)
Supplement: Supplementary file 1 — Dataset S1 Sunflower and wheat gas exchange and fluorescence under rapid dehydration. [file NPH-251-1127-s002.xlsx]

## Sheet: SUnflowerF
		η	4.4	ηATP	3.5
		Γ*	37
	RLIGHT Low		1.3674
					kc	330
	RLIGHT Amb		1.12518		k'c	550	von caemmerer table 1.2
																																Low
Date	PPFD	Y(II)	Ψleaf	Aop	Ciop	Ca	gSC	LS	LNS	J (Bel)	gM			PPFD	Y(II)	Ψleaf	Aop	Ciop	Ca	gSC	LS	LNS			jATP	C	phi	Vcmax (atp)	Vcmax (J)	psi aver	VCMAX avg	jATP	C	phi	Vcmax(AtP)	Vcmax(J)		η(A)O2	η(A)ʹO2	η(A)avgO2	η(YII)O2	η(YII)ʹO2	η(YII)avgO2
	500	0.705	-0.46	23.6022	610.911	759.471	0.173699	1.65248	#REF!	134.947	0.0876585			500	0.7	-0.45	29.0848	620.342	752.096	0.240901										0.396329
	500	0.706	-0.5	25.3203	665.809	757.173	0.311447	1.70822	#REF!	134.136	0.117935			500	0.697	-0.54	28.7294	661.488	751.802	0.354583										0.411968
	500	0.702	-0.58	25.1376	676.303	756.985	0.352447	1.82621	#REF!	133.731	0.108012			500	0.695	-0.58	28.723	659.047	751.711	0.344721										0.405006
	500	0.695	-0.7	25.3059	676.624	756.827	0.357274	2.00719	#REF!	133.544	0.116201			500	0.674	-0.99	28.0664	394.893	755.648	0.0807601										0.4056
	500	0.672	-1.05	17.6217	371.742	772.181	0.0456814			120.282	0.116719			500	0.658	-1.13	25.4	293	772.181	0.0575										0.394359
	500	0.644	-1.21	10.1	353	780	0.024			80.1583	0.057833			500	0.503	-1.24	12.8617	270.451	779.968	0.0259864										0.350916
	500	0.669	-0.48	22.6858	556.234	762.964	0.124614	0.0515312	0.155274	130.656	0.102794			500	0.667	-0.43	28.2384	578.56	753.87	0.188747	0.00742649	0.124173			103.931	335.543	0.220538	72.719	70.6284	-0.455	71.6737	103.62	303.852	0.0220538	70.2451	81.3261		-0.270526	-0.270526	-0.270526	0.00330422	0.00330422	0.00330422
	500	0.676	-0.45	23.6	608	754	0.183	0.0346515	0.138793	131.107	0.102549			500	0.666	-0.41	27.9888	602.88	753.631	0.224175	0.006118	0.133149			104.289	377.867	0.195836	69.4864	67.3039	-0.43	68.3951	102.747	329.95	0.0195836	66.9729	74.862		-0.205542	-0.258368	-0.231955	0.01635	0.00495634	0.0106532
	500	0.666	-0.44	24.4022	647.252	758.174	0.28254	0.024324	0.1217	130.449	0.116033			500	0.662	-0.46	28.102	642.364	752.408	0.330945	0.00418665	0.131565			103.766	436.947	0.169357	65.237	62.9939	-0.45	64.1154	103.143	400.174	0.0169357	61.5175	69.7367		-0.167576	-0.210844	-0.18921	0.00663822	0.0228901	0.0147641
	500	0.667	-0.48	23.9585	632.036	759.099	0.234673	0.0284334	0.133266	130.763	0.104611			500	0.666	-0.55	28.307	638.311	752.28	0.318089	0.00436587	0.12508			104.016	403.01	0.183618	67.5248	65.3124	-0.515	66.4186	103.86	367.717	0.0183618	64.3114	73.0998		-0.200605	-0.176858	-0.188732	0.00165707	0	0.000828533
	500	0.665	-0.67	24.1575	622.242	759.314	0.215373	0.0311067	0.123664	131.072	0.11486			500	0.665	-0.72	28.4216	537.214	753.947	0.150005	0.00992985	0.116036			104.262	411.92	0.179646	67.0952	64.8669	-0.695	65.9811	104.262	289.768	0.0179646	72.8071	65.6239		-0.195095	-0.205895	-0.200495	0	0.00331413	0.00165707
	500	0.666	-0.78	22.9471	515.328	762.881	0.103309	0.0660775	0.131578	130.04	0.141955			500	0.661	-0.83	27.9652	429.082	755.561	0.0933451	0.0189029	0.121143			103.441	353.678	0.20923	70.8141	68.693	-0.805	69.7536	102.664	232.081	0.020923	80.9063	70.4153		-0.241701	-0.174212	-0.207957	0.00829777	0.0066482	0.00747299
	500	0.661	-0.89	19.6	426	759	0.062	0.11212	0.202069	126.831	0.109172			500	0.666	-0.86	27.6759	386.657	756.358	0.0806409	0.0238542	0.125108			100.889	246.466	0.300244	80.4832	78.8046	-0.875	79.6439	101.652	133.148	0.0300244	113.874	85.325		-0.455411	-0.227769	-0.34159	-0.00836054	0	-0.00418027
	500	0.658	-0.95	17.185	371.153	772.739	0.0452705	0.135159	0.265051	121.411	0.103911			500	0.657	-0.93	26.184	316.073	759.006	0.062679	0.0350254	0.159881			96.5767	205.772	0.359622	83.2919	81.9944	-0.94	82.6431	96.43	64.0889	0.0359622	189.694	87.4377		-0.578776	-0.37128	-0.475028	0.00167973	0.00668843	0.00418408
	500	0.691	-0.41	24.1	663	753	0.59375	0.0195924	0.13618	130.425	0.0977097			500	0.695	-0.42	28.4462	658.477	752.265	0.401031	0.00347636	0.121687			103.747	416.351	0.177735	66.4804	64.2581	-0.415	65.3693	104.348	367.347	0.0177735	64.6875	70.5867		-0.199323	-0.199323	-0.199323	-0.00639805	-0.00639805	-0.00639805
	500	0.695	-0.49	24.6145	702.304	757.437	0.680002	0.0112086	0.127269	131.18	0.094545			500	0.695	-0.42	28.4462	658.477	752.265	0.401031	0.00347636	0.121687			104.348	441.958	0.167437	65.3102	63.0501	-0.455	64.1801	104.348	357.602	0.0167437	65.5989	66.2384		-0.172056	-0.199323	-0.18569	0	-0.00639805	-0.00319903
	500	0.698	-0.55	24.3003	635.995	759.358	0.242194	0.0274269	0.122352	132.497	0.104556			500	0.7	-0.69	28.8319	468.365	754.305	0.111064	0.0151371	0.0982209			105.396	403.58	0.183359	68.3816	66.1391	-0.62	67.2603	105.698	192.61	0.0183359	93.5947	59.8531		-0.206112	-0.189377	-0.197744	-0.00316694	-0.00795153	-0.00555924
	500	0.698	-0.59	23.2845	540.516	762.423	0.118022	0.056836	0.128953	132.497	0.12089			500	0.7	-0.69	28.8319	468.365	754.305	0.111064	0.0151371	0.0982209			105.396	347.908	0.2127	72.6444	70.4955	-0.64	71.57	105.698	229.868	0.02127	83.7347	72.7049		-0.263327	-0.206112	-0.234719	-0.00316694	-0.00316694	-0.00316694
	500	0.693	-0.74	24.9	689	754	1.2375	0.0135862	0.114328	132.723	0.100285			500	0.687	-0.83	28.5358	637.967	752.271	0.314425	0.00438023	0.118026			105.575	440.708	0.167911	66.1519	63.8663	-0.785	65.0091	104.661	353.42	0.0167911	66.1661	66.895		-0.161388	-0.249271	-0.205329	0.00956938	0.0174182	0.0134938
	500	0.687	-0.88	23.6482	580.669	761.495	0.150526	0.0435069	0.129419	131.304	0.116964			500	0.685	-0.9	28.3876	499.01	754.739	0.123393	0.0126408	0.114395			104.446	378.486	0.195516	69.5446	67.3579	-0.89	68.4513	104.142	256.307	0.0195516	77.6381	68.5899		-0.221505	-0.154806	-0.188156	0.00321765	0.0127592	0.00798841
	500	0.682	-0.96	20.8852	447.106	766.871	0.0703731	0.0952587	0.175029	112.985	0.14		1.14025	500	0.654	-1.03	23.2568	265.888	763.856	0.0488962	0.0458797	0.239141			89.8744	297.926	0.248384	66.1072	64.3965	-0.995	65.2518	86.1846	99.7682	0.0248384	120.266	60.1112		-0.125506	0.0182956	-0.0536052	0.0453774	0.0530912	0.0492343
	500	0.663	-1.06	15.3101	305.249	775.992	0.0339301	0.1782	0.287762	96.817	0.45799			500	0.559	-1.08	17.1849	201.887	773.104	0.0310945	0.0624771	0.409361			77.0135	271.82	0.272239	58.9052	57.5199	-1.07	58.2125	64.933	164.365	0.0272239	63.0962	61.9249		-0.135345	0.195824	0.0302393	0.173375	0.199336	0.186355
	500	0.668	-0.5	27.029	648.649	755.974	0.315538	0.0235804	0.030125	148.923	0.101103			500	0.661	-0.39	32.124	646.654	747.696	0.410557	0.00384865	0.00806147			118.461	381.308	0.194069	78.6385	76.1533	-0.445	77.3959	117.22	328.919	0.0194069	76.5419	84.1833		-0.208344	-0.208344	-0.208344	0.0115821	0.0115821	0.0115821
	500	0.671	-0.36	27.5773	678.749	753.834	0.507226	0.015867	0.0182493	148.825	0.103247			500	0.664	-0.36	32.1037	667.833	744.002	0.594968	0.00282059	0.0095933			118.384	411.648	0.179765	76.2034	73.6736	-0.36	74.9385	117.149	356.891	0.0179765	73.6131	80.5208		-0.181414	-0.207515	-0.194465	0.0115303	0.00661834	0.00907433
	500	0.66	-0.55	27.9234	701.352	752.033	0.896928	0.0104131	0.0112429	147.303	0.111801			500	0.655	-0.63	31.857	686.096	746.21	0.828843	0.00215542	0.0179181			117.173	451.593	0.163864	72.7236	70.177	-0.59	71.4503	116.285	401.153	0.0163864	69.3231	76.3128		-0.1557	-0.171527	-0.163614	0.00837321	0.026355	0.0173641
	500	0.661	-0.7	27.8063	690.602	752.402	0.674345	0.0128787	0.0129495	149.613	0.101287			500	0.658	-0.72	32.4812	657.849	746.156	0.503414	0.00331203	-0.00243871			119.01	416.074	0.177853	76.2811	73.7322	-0.71	75.0067	118.47	337.165	0.0177853	76.5523	78.3586		-0.18582	-0.180405	-0.183112	0.00501632	0.00334928	0.0041828
	500	0.664	-0.73	27.8143	664.315	753.386	0.41747	0.0192273	0.00650405	150.553	0.107791			500	0.659	-0.74	32.5916	636.687	746.319	0.384532	0.00425651	-0.00677605			119.758	406.275	0.182142	77.4936	74.9417	-0.735	76.2176	118.857	334.327	0.0182142	77.0868	80.4608		-0.189838	-0.190211	-0.190025	0.00832276	0.00334422	0.00583349
	500	0.667	-0.8	27.5341	623.633	754.392	0.258311	0.0298988	0.00583203	151.073	0.115986			500	0.662	-0.76	32.7099	622.832	746.156	0.334098	0.00490313	-0.0110655			120.171	386.241	0.19159	79.3592	76.8295	-0.78	78.0943	119.271	340.816	0.019159	76.5412	85.4699		-0.207764	-0.194537	-0.201151	0.00828533	0.00332911	0.00580722
	500	0.666	-0.9	23.9189	449.956	761.983	0.0833306	0.0940377	0.0694988	148.443	0.131007			500	0.665	-0.84	32.3189	491.481	748.359	0.141	0.0131035	-0.00716901			118.08	267.378	0.276762	90.9551	88.8559	-0.87	89.9055	117.902	244.784	0.0276762	89.3965	107.341		-0.388157	-0.192071	-0.290114	0.00165955	0.00331413	0.00248684
	500	0.659	-1.03	16.2475	305.098	774.517	0.0361972	0.180141	0.252971	132.366	0.11173			500	0.637	-1	27.7115	225.819	756.647	0.0547322	0.0607721	0.0871059			105.291	159.68	0.463427	101.245	100.498	-1.015	100.872	101.776	-22.2033	0.0463427	-446.171	104.534		-0.77985	-0.175251	-0.477551	0.036898	0.0481271	0.0425125
	500	0.693	-0.27	26.682	603.31	756.472	0.20606	0.0359675	0.0299749	147.903	0.116178			500	0.682	-0.29	31.7134	623.066	748.371	0.313881	0.00495961	0.0196001			117.65	373.646	0.198048	78.7479	76.2937	-0.28	77.5208	115.783	350.094	0.0198048	73.2802	87.343		-0.208421	-0.208421	-0.208421	0.0175439	0.0175439	0.0175439
	500	0.692	-0.32	27.6028	668.458	754.173	0.427673	0.0183663	0.014918	146.216	0.123229			500	0.683	-0.32	31.4313	652.775	748.01	0.434905	0.00358933	0.0296357			116.308	444.463	0.166493	72.6357	70.1142	-0.32	71.3749	114.796	397.711	0.0166493	68.6815	76.6663		-0.1533	-0.196735	-0.175018	0.0143748	0.015949	0.0151619
	500	0.692	-0.32	27.6028	668.458	754.173	0.427673	0.0183663	0.014918	144.302	0.139786			500	0.682	-0.51	30.9547	683.635	748.249	0.714367	0.00231767	0.0455761			114.786	470.994	0.157115	70.094	67.5842	-0.415	68.8391	113.127	462.192	0.0157115	63.4695	76.3292		-0.134214	-0.134214	-0.134214	0.015972	0.015972	0.015972
	500	0.696	-0.45	27.7223	688.727	753.216	0.625881	0.0134546	0.0154689	144.436	0.131531			500	0.684	-0.73	30.893	626.739	748.721	0.321445	0.00281062	0.0469943			114.892	477.961	0.154824	69.7655	67.2487	-0.59	68.5071	112.911	391.867	0.0154824	68.1021	70.0713		-0.126415	-0.131745	-0.12908	0.0190563	0.0127776	0.0159169
	500	0.696	-0.76	27.7065	671.749	754.617	0.561329	0.0277106	0.00202391	146.889	0.120906			500	0.687	-0.84	31.5847	604.943	749.057	0.26359	0.00587817	0.0226612			116.843	442.591	0.167197	73.0903	70.559	-0.8	71.8246	115.332	343.708	0.0167197	73.9132	72.9324		-0.154709	-0.153994	-0.154351	0.0142922	0.0142922	0.0142922
	500	0.696	-0.86	27.517	631.862	755.149	0.276604	0.0292364	0.00723185	147.366	0.132862			500	0.691	-0.89	31.8842	603.996	748.677	0.264121	0.00591508	0.0134008			117.223	424.753	0.174219	74.5231	72.0022	-0.875	73.2627	116.381	364.016	0.0174219	72.4886	77.9208		-0.175416	-0.166657	-0.171036	0.00794011	0.00794011	0.00794011
	500	0.698	-0.85	26.2295	626.53	757.891	0.259652	0.0516995	0.0303299	147.314	0.097497			500	0.689	-0.91	31.6813	547.45	749.76	0.178461	0.00916496	0.0164266			117.181	357.502	0.206992	79.8662	77.4548	-0.88	78.6605	115.67	222.503	0.0206992	93.4838	77.9664		-0.229731	-0.167265	-0.198498	0.0142512	0.0111162	0.0126837
	500	0.695	-1.01	25.7	553.77	750	0.145463	0.0493128	0.0498919	144.507	0.130685			500	0.689	-1.04	31.1917	522.91	750.474	0.154203	0.0108091	0.0298644			114.949	357.114	0.207217	78.3797	76.0151	-1.025	77.1974	113.957	284.232	0.0207217	80.15	82.6803		-0.236176	-0.209098	-0.222637	0.00954184	0.0142512	0.0118965
	500	0.697	-1.07	25.9792	557.698	758.346	0.146619	0.0504406	0.0404242	144.576	0.138281			500	0.69	-1.05	31.1607	499.611	750.727	0.138116	0.0125163	0.0291156			115.003	369.826	0.200094	77.2999	74.9081	-1.06	76.104	113.849	274.268	0.0200094	81.7032	78.9774		-0.220443	-0.234847	-0.227645	0.0111002	0.00795153	0.00952587
	500	0.694	-1.09	24.8106	521.379	760.326	0.115147	0.0635254	0.0685579	139.964	0.149052			500	0.683	-1.07	29.9384	466.761	752.726	0.114882	0.0152521	0.0640322			111.335	354.924	0.208496	76.1081	73.8225	-1.08	74.9653	109.57	265.902	0.0208496	79.9075	78.7949		-0.228434	-0.16844	-0.198437	0.0175186	0.0222004	0.0198595
	500	0.657	-0.37	24.7067	665.524	799.779	0.344461	0.0270095	0.11473	132.012	0.108041			500	0.649	-0.35	28.27	659.383	799.952	0.331872	129.811	4.37996			105.01	436.844	0.169397	66.0248	63.755	-0.36	64.8899	103.731	397.722	0.0169397	62.0403	70.4065		-0.159406	-0.159406	-0.159406	0.0134583	0.0134583	0.0134583
	500	0.661	-0.47	24.2947	689.027	799.883	0.489623	0.0215739	0.134493	129.438	0.0989887			500	0.655	-0.52	27.7832	693.289	799.828	0.523591	131.876	4.52395			102.962	443.598	0.166818	64.3496	62.1182	-0.495	63.2339	102.027	412.618	0.0166818	60.04	69.0685		-0.158708	-0.137628	-0.148168	0.0100326	0.00336458	0.00669861
	500	0.662	-0.6	24.3941	694.694	799.99	0.544587	0.0203278	0.132302	128.624	0.105657			500	0.657	-0.6	27.6445	657.559	799.935	0.31571	132.564	4.56931			102.314	463.814	0.159547	62.8484	60.616	-0.6	61.7322	101.542	395.916	0.0159547	60.9251	64.5499		-0.147273	-0.152396	-0.149834	0.00834791	0.00668843	0.00751817
	500	0.665	-0.64	23.8863	645.229	799.908	0.256681	0.0320137	0.138244	130.047	0.100333			500	0.659	-0.73	27.922	602.321	800.017	0.196949	133.253	4.54952			103.446	407.159	0.181747	66.8801	64.6747	-0.685	65.7774	102.513	324.027	0.0181747	67.5396	68.5453		-0.186741	-0.159845	-0.173293	0.0099723	0.00500875	0.00749052
	500	0.665	-0.75	23.3	627	800	0.209	0.0371662	0.153469	129.317	0.0943351			500	0.659	-0.8	27.7577	574.264	800.256	0.163147	133.253	4.57517			102.866	380.008	0.194733	68.3807	66.2247	-0.775	67.3027	101.938	280.018	0.0194733	72.3795	69.2653		-0.211459	-0.179142	-0.1953	0.0099723	0.0099723	0.0099723
	500	0.662	-0.84	22.8311	568.003	800.079	0.132785	0.0538968	0.153037	128.734	0.109876			500	0.659	-0.8	27.7577	574.264	800.256	0.163147	133.253	4.57517			102.402	360.214	0.205434	69.5767	67.4642	-0.82	68.5204	101.938	321.636	0.0205434	67.2309	76.3092		-0.238501	-0.211459	-0.22498	0.00500875	0.0099723	0.00749052
	500	0.654	-0.98	17.1883	349.522	799.963	0.0426418	0.152893	0.250041	124.078	0.112684			500	0.657	-0.89	26.9615	403.842	799.733	0.0789924	132.564	4.67948			98.6982	196.987	0.37566	86.7409	85.5065	-0.935	86.1237	99.151	164.576	0.037566	95.151	108.45		-0.62845	-0.199952	-0.414201	-0.00507001	0.00834791	0.00163895
		0.713	-0.3	28.8	600	740.027				148.459	0.285207				0.703	-0.29	31.9	591	740.027						118.092	499.021	0.14829	70.5448	67.9453	-0.295	69.2451	116.436	479.151	0.014829	64.4278	75.4247		-0.118969	-0.118969	-0.118969	0.0155016	0.0155016	0.0155016
		0.709	-0.31	27.2	623	740.759				146.738	0.129595				0.703	-0.32	31.7	609	740.759						116.724	413.115	0.179127	75.0283	72.5321	-0.315	73.7802	115.736	364.391	0.0179127	72.0113	79.769		-0.182856	-0.111294	-0.147075	0.00935343	0.0155016	0.0124275
		0.708	-0.36	27.6	642	741.519				144.664	0.156384				0.697	-0.48	31	637	741.519						115.074	465.512	0.158965	70.5867	68.0746	-0.42	69.3306	113.286	438.771	0.0158965	64.9581	75.6164		-0.136156	-0.154412	-0.145284	0.0171722	0.0187069	0.0179395
		0.707	-0.57	27.3	656	742.266				143.327	0.141456				0.696	-0.61	30.7	642	742.266						114.01	463.007	0.159825	70.0796	67.5926	-0.59	68.8361	112.236	424.971	0.0159825	65.2466	74.2651		-0.137652	-0.124142	-0.130897	0.0171965	0.0187333	0.0179649
		0.7	-0.86	27.3	664	742.891				140.985	0.166024				0.694	-0.64	30.4	635	742.891						112.147	499.566	0.148128	66.9659	64.4969	-0.75	65.7314	111.186	451.894	0.0148128	63.0374	69.6555		-0.125506	-0.125506	-0.125506	0.00947368	0.0203231	0.0148984
		0.676	-1.21	14.5	427	743.482				133.598	0.049586				0.685	-1.05	29.4	467	743.482						106.271	134.579	0.549863	109.773	109.621	-1.13	109.697	107.686	-125.909	0.0549863	-54.6766	99.7642		-1.13575	-0.0850202	-0.610387	-0.014715	0.0236842	0.00448458
		0.546	-1.56	7.4	503	744.073				84.3005	0.0189453				0.304	-1.52	9.3	460	744.073						67.0572	112.402	0.658349	74.5024	74.8929	-1.54	74.6977	37.3359	-30.8862	0.0658349	-111.928	91.3203		-0.283784	0.39637	0.0562932	0.489879	0.608222	0.54905
		0.667	-0.28	26	546	740.759				132.189	0.14		44.2757		0.652	-0.31	28	543	740.759						105.151	360.286	0.205393	71.4383	69.2689	-0.295	70.3536	102.786	343	0.0205393	65.6522	80.2622		-0.0850202	-0.0850202	-0.0850202	0.024856	0.024856	0.024856
		0.672	-0.32	25.2	606	741.519				131.519	0.204552				0.64	-0.54	27.1	643	741.519						104.618	482.804	0.153271	63.2826	60.9881	-0.43	62.1354	99.6359	510.516	0.0153271	53.7198	71.1328		-0.0833333	-0.0467611	-0.0650472	0.0526316	0.0447408	0.0486862
		0.662	-0.72	25.1	660	742.266				128.951	0.180782				0.634	-0.84	26.7	649	742.266						102.574	521.159	0.141991	60.288	58.0209	-0.78	59.1545	98.2359	501.308	0.0141991	53.4159	64.121		-0.070455	-0.0657895	-0.0681222	0.0467483	0.0625	0.0546241
		0.659	-0.98	24.3	584	742.891				126.059	0.290809				0.618	-0.98	25.5	336	742.891						100.275	500.44	0.14787	59.837	57.6291	-0.98	58.7331	94.0359	248.314	0.014787	71.764	49.5407		-0.0545809	-0.0176138	-0.0360973	0.0687645	0.0734616	0.071113
		0.632	-1.05	14.1	346	743.482				103.571	0.0936405				0.52	-1.12	18	284	743.482						82.3859	195.424	0.378664	72.654	71.6382	-1.085	72.1461	67.7859	91.7755	0.0378664	99.4485	81.9297		-0.305711	0.28655	-0.00958069	0.195869	0.233128	0.214499
		0.654	-0.45	19.6	508	744.073				99.8819	-0.276477				0.63	-0.37	20.5	538	744.073											-0.41
		0.66	-0.42	19.6	574	742.266				98.0626	-0.280342				0.615	-0.44	19.4	594	742.266											-0.43
		0.652	-0.51	19.3	607	742.891				99.9406	0.265099				0.599	-0.74	19.5	585	742.891											-0.625
		0.638	-0.94	18.1	509	743.482				97.7946	0.28522				0.599	-0.74	19.5	585	743.482											-0.84

## Sheet: WheatF
Ambient		η	4.4	ηATP	3.5						0.91371	Low
	RLIGHT Amb		0.91371
	Γ*		39.7		Kc	330
					k'c	550	von caemmerer table 1.2
																								Amb							Low
PPFD	Y(II)amb	Ψleafamb	Aop	Ciop	Ca	gSC	J (Bel)	gM	PPFD	Y(II)low	Ψleaflow	Aop	Ciop	Ca	gSC			rep	norm Yiiamb				Normyiilow	jATP	C	phi	Vcmax (ATP)	Vcmax (J)	psi aver		jATP	C	phi	Vcmax (ATP)	Vcmax (J)		η(A)ʹO2	η(A)O2	η(A)avgO2	η(YII)ʹO2	η(YII)O2	η(YII)avgO2
500	0.608	-0.44	19.3653	277.66	320.467	0.615346	130.203	0.47063	500	0.593	-0.46	27.9478	219.572	278.272	0.636587	@rgb(0,63,92)		1	0.0105556	0.058322	0.539122	0.608	0.0616667	103.57	236.512	0.335712	82.4957	81.0399	-0.45		101.015	160.188	0.0335712	99.1546	96.3724		-0.489843	-0.489843	-0.489843	0.027268	0.027268	0.027268
500	0.608	-0.45	19.5709	276.419	319.348	0.621013	131.158	0.509046	500	0.59	-0.46	28.0124	221.872	279.834	0.649458	@rgb(0,63,92)		1	0.0105556	0.058322	0.539122	0.608	0.0586667	104.33	237.973	0.333652	82.8874	81.4096	-0.455		101.241	166.843	0.0333652	96.7305	94.4913		-0.493532	-0.476732	-0.485132	0.0327216	0.0327216	0.0327216
500	0.606	-0.61	19.5993	277.821	319.576	0.645338	131.063	0.506069	500	0.585	-0.67	27.8411	222.417	278.929	0.666381	@rgb(0,63,92)		1	0.00855556	0.058322	0.539122	0.606	0.0536667	104.255	239.092	0.332089	82.6653	81.1801	-0.64		100.642	167.403	0.0332089	95.9611	94.2276		-0.467061	-0.46478	-0.46592	0.0418109	0.0383012	0.0400561
500	0.606	-0.74	19.6271	279.704	321.362	0.648898	131.221	0.484233	500	0.588	-0.72	28.0234	221.454	277.969	0.671687	@rgb(0,63,92)		1	0.00855556	0.058322	0.539122	0.606	0.0566667	104.38	239.172	0.331979	82.7533	81.2657	-0.73		101.28	163.582	0.0331979	98.0669	95.8039		-0.475057	-0.472823	-0.47394	0.0328296	0.0328296	0.0328296
500	0.605	-0.79	19.6372	277.56	319.338	0.64652	131.25	0.51346	500	0.587	-0.83	28.0284	222.799	279.706	0.666096	@rgb(0,63,92)		1	0.00755556	0.058322	0.539122	0.605	0.0556667	104.404	239.316	0.331779	82.751	81.2619	-0.81		101.297	168.212	0.0331779	96.281	94.0637		-0.473104	-0.472291	-0.472697	0.0346535	0.0328839	0.0337687
500	0.604	-1.07	19.6054	276.535	319.813	0.616445	131.247	0.51549	500	0.582	-1.22	27.8287	221.249	280.7	0.623613	@rgb(0,63,92)		1	0.00655556	0.058322	0.539122	0.604	0.0506667	104.401	238.502	0.332911	82.8669	81.3841	-1.145		100.598	167.264	0.0332911	95.9635	94.4043		-0.461053	-0.463596	-0.462324	0.0420183	0.0402579	0.0411381
500	0.604	-1.33	19.5524	272.442	319.808	0.547188	126.641	1.30393	500	0.547	-1.39	25.1522	230.934	291.702	0.535853	@rgb(0,63,92)		1	0.00655556	0.058322	0.539122	0.604	0.0156667	100.737	257.447	0.308413	77.4491	75.8922	-1.36		91.2308	211.645	0.0308413	75.1234	78.6015		-0.312708	-0.31655	-0.314629	0.104305	0.104305	0.104305
500	0.587	-1.87	15.055	238.174	343.014	0.162301	120.228	0.237163	500	0.425	-2.13	18.8699	151.84	323.982	0.119007	@rgb(0,63,92)		1	-0.0104444	0.058322	0.539122	0.587	-0.106333	95.6362	174.695	0.454506	86.4194	85.7247	-2		69.2426	72.2748	0.0454506	121.997	160.022		0.03858	-0.280074	-0.120747	0.327553	0.30503	0.316292
500	0.549	-2.58	8.46035	168.489	376.457	0.0432085	93.5278	0.172352	500	0.285	-2.71	10.121	94.6351	368.866	0.0385442	@rgb(0,63,92)		1	-0.0484444	0.058322	0.539122	0.549	-0.246333	74.3971	119.402	0.664983	78.2914	78.7313	-2.645		38.6214	35.9123	0.0664983	121.728	223.385		0.362229	-0.216946	0.0726413	0.568636	0.531493	0.550064
500	0.557	-0.21	19.0753	280.2	323.841	0.590376	129.217	0.404235	500	0.53	-0.21	27.0303	226.305	284.438	0.61938	@rgb(68,78,134)		2	0.0425	-0.0246224	0.539122	0.557	0.16375	102.786	233.011	0.340756	82.3832	80.9659	-0.21		97.804	159.437	0.0340756	96.2526	95.8995		-0.460929	-0.460929	-0.460929	0.0535765	0.0535765	0.0535765
500	0.558	-0.29	18.9277	282.057	323.198	0.631442	128.479	0.379348	500	0.538	-0.32	27.2394	227.786	283.494	0.661253	@rgb(68,78,134)		2	0.0435	-0.0246224	0.539122	0.558	0.17175	102.199	232.162	0.342003	82.0375	80.635	-0.305		98.5359	155.981	0.0342003	98.4079	96.7642		-0.473046	-0.485357	-0.479201	0.037702	0.0396152	0.0386586
500	0.56	-0.41	19.2787	280.173	321.202	0.647815	128.804	0.479505	500	0.543	-0.45	27.4712	227.482	282.233	0.683764	@rgb(68,78,134)		2	0.0455	-0.0246224	0.539122	0.56	0.17675	102.457	239.968	0.330878	81.1162	79.6501	-0.43		99.3471	170.191	0.0330878	93.7095	91.6073		-0.49889	-0.469682	-0.484286	0.0297114	0.0335526	0.031632
500	0.56	-0.77	19.1851	279.569	321.342	0.629495	128.973	0.448657	500	0.531	-0.73	26.8804	228.243	285.171	0.632666	@rgb(68,78,134)		2	0.0455	-0.0246224	0.539122	0.56	0.16475	102.592	236.807	0.335293	81.674	80.2297	-0.75		97.2793	168.33	0.0335293	92.3825	92.3572		-0.435811	-0.443332	-0.439571	0.0572368	0.0572368	0.0572368
500	0.526	-1.7	13.1731	221.23	354.127	0.109421	102.05	0.37974	500	0.325	-1.82	13.4166	127.558	352.439	0.063262	@rgb(68,78,134)		2	0.0115	-0.0246224	0.539122	0.526	-0.04125	81.176	186.54	0.425646	71.3886	70.6586	-1.76		50.1562	92.2268	0.0425646	72.9196	112.031		0.332322	-0.020434	0.155944	0.463816	0.422353	0.443085
500	0.487	-1.92	7.63629	171.121	380.74	0.0386914	102.151	0.106835	500	0.187	-2.03	8.00092	104.148	377.817	0.0305074	@rgb(68,78,134)		2	-0.0275	-0.0246224	0.539122	0.487	-0.17925	81.2566	99.6433	0.796842	91.5137	92.6617	-1.975		31.2012	29.258	0.0796842	116.844	290.435		0.433961	-0.0527759	0.190593	0.712327	0.68086	0.696594
500	0.448	-2.27	4.99581	158.246	393.915	0.0223046	90.1836	0.065528	500	0.142	-2.37	5.58288	100.654	391.614	0.0199093	@rgb(68,78,134)		2	-0.0665	-0.0246224	0.539122	0.448	-0.22425	71.737	82.0063	0.968218	86.5367	88.2812	-2.32		22.7381	15.4554	0.0968218	152.218	459.456		0.297208	-0.12988	0.0836637	0.782989	0.754934	0.768962
500	0.42	-2.44	4.07542	155.432	398.596	0.0175796	79.5692	0.0537223	500	0.134	-2.57	4.85592	91.5176	393.414	0.0166294	@rgb(68,78,134)		2	-0.0945	-0.0246224	0.539122	0.42	-0.23225	63.2936	79.5712	0.997849	77.1328	78.7791	-2.505		20.1937	1.12843	0.0997849				0.0309509	-0.21167	-0.0903597	0.774671	0.752632	0.763651
	0.49	-0.3	17.1506	278.403	331.426	0.409609	111.427	0.902869		0.47	-0.32	23.377	227.108	298.198	0.406049	@rgb(149,81,150)		3	-0.003375	-0.0457474	0.539122	0.49	0.0165	88.6351	259.407	0.306083	67.9296	66.5495	-0.31		85.0173	201.216	0.0306083	72.2366	71.3585		-0.401253	-0.401253	-0.401253	0.0451128	0.0451128	0.0451128
	0.488	-0.51	16.9072	283.066	332.633	0.437859	107.078	2.73658		0.475	-0.58	22.7739	236.888	304.886	0.406558	@rgb(149,81,150)		3	-0.005375	-0.0457474	0.539122	0.488	0.0215	85.1755	276.888	0.286758	63.5332	62.1276	-0.545		82.9065	228.566	0.0286758	65.349	63.5952		-0.362387	-0.383513	-0.37295	0.0338346	0.0294435	0.031639
	0.499	-0.49	16.3059	280.995	335.844	0.372301	109.332	0.423406		0.474	-0.54	22.6897	234.523	305.191	0.396268	@rgb(149,81,150)		3	0.005625	-0.0457474	0.539122	0.499	0.0205	86.969	242.484	0.327445	68.5547	67.2947	-0.515		82.6119	180.934	0.0327445	74.9003	74.7378		-0.37801	-0.432712	-0.405361	0.0317084	0.0553739	0.0435411
	0.499	-0.81	15.4061	266.341	340.27	0.247049	108.137	0.340586		0.461	-0.88	21.7914	212.443	310.577	0.258196	@rgb(149,81,150)		3	0.005625	-0.0457474	0.539122	0.499	0.0075	86.0184	221.107	0.359102	70.4716	69.3707	-0.845		79.4679	148.461	0.0359102	81.937	84.1061		-0.371825	-0.458092	-0.414958	0.0841683	0.0841683	0.0841683
	0.5	-1	15.0337	249.107	342.861	0.184113	106.116	0.502619		0.463	-1.02	21.4188	178.764	311.917	0.179979	@rgb(149,81,150)		3	0.006625	-0.0457474	0.539122	0.5	0.0095	84.4101	219.196	0.362233	69.4054	68.3395	-1.01		78.1637	136.15	0.0362233	85.5886	87.6544		-0.431359	-0.469427	-0.450393	0.0797384	0.0817895	0.0807639
	0.498	-1.07	14.2863	225.211	347.364	0.130346	105.188	0.638471		0.442	-1.15	20.3045	150.541	318.23	0.132064	@rgb(149,81,150)		3	0.004625	-0.0457474	0.539122	0.498	-0.0115	83.6725	202.835	0.391451	71.0642	70.145	-1.11		74.2636	118.739	0.0391451	89.4663	95.6381		-0.387502	-0.465597	-0.42655	0.128211	0.124287	0.126249
	0.488	-1.37	12.8637	194.114	353.67	0.0873915	99.2416	2.26197		0.419	-1.39	18.4521	121.484	327.826	0.0956832	@rgb(149,81,150)		3	-0.005375	-0.0457474	0.539122	0.488	-0.0345	78.9422	188.427	0.421384	69.1347	68.4049	-1.38		67.7803	113.326	0.0421384	84.2427	93.1324		-0.322288	-0.480155	-0.401221	0.175333	0.156277	0.165805
	0.485	-1.45	12.4604	186.917	356.349	0.0793296	96.3016	-7.64634		0.424	-1.49	18.2203	114.764	328.821	0.0908988	@rgb(149,81,150)		3	-0.008375	-0.0457474	0.539122	0.485	-0.0295	76.6035	188.547	0.421116	67.0689	66.3595	-1.47		66.9689	117.147	0.0421116	81.2159	88.1816		-0.460235	-0.510913	-0.485574	0.144953	0.139012	0.141983
	0.552	-0.33	18.7929	278.443	323.66	0.552544	128.092	0.390068		0.526	-0.35	26.8269	223.75	285.319	0.569035	@rgb(221,81,130)		4	-0.00075	0.0136276	0.539122	0.552	0.03775	101.891	230.264	0.344821	82.0717	80.6887	-0.34		97.0922	154.976	0.0344821	97.3622	96.8715		-0.4725	-0.4725	-0.4725	0.0520595	0.0520595	0.0520595
	0.553	-0.42	18.8482	279.057	323.129	0.572666	128.566	0.382809		0.528	-0.43	26.985	223.732	284.575	0.582107	@rgb(221,81,130)		4	0.00025	0.0136276	0.539122	0.553	0.03975	102.269	229.82	0.345487	82.4421	81.0577	-0.425		97.6454	153.24	0.0345487	98.6641	97.9731		-0.481797	-0.477145	-0.479471	0.0480549	0.0499667	0.0490108
	0.554	-0.65	18.7136	269.598	324.128	0.435597	128.53	0.435553		0.533	-0.67	27.1903	228.059	283.17	0.688565	@rgb(221,81,130)		4	0.00125	0.0136276	0.539122	0.554	0.04475	102.239	226.632	0.350347	82.9011	81.5438	-0.66		98.3639	165.632	0.0350347	94.2609	92.8973		-0.489184	-0.500651	-0.494917	0.0399734	0.0418963	0.0409348
	0.555	-0.74	18.7432	276.219	324.206	0.511046	127.881	0.404032		0.527	-0.75	26.6839	218.911	286.367	0.504083	@rgb(221,81,130)		4	0.00225	0.0136276	0.539122	0.555	0.03875	101.724	229.828	0.345475	82.0016	80.6245	-0.745		96.5918	152.867	0.0345475	97.7623	97.6136		-0.470747	-0.468257	-0.469502	0.0538666	0.055761	0.0548138
	0.556	-0.79	18.5457	271.387	325.471	0.435447	127.593	0.408782		0.522	-0.81	26.3114	210.291	287.831	0.41813	@rgb(221,81,130)		4	0.00325	0.0136276	0.539122	0.556	0.03375	101.495	226.019	0.351298	82.3904	81.0482	-0.8		95.288	145.925	0.0351298	99.5134	100.504		-0.446291	-0.462817	-0.454554	0.0657183	0.067588	0.0666532
	0.558	-0.91	18.1203	264.45	327.311	0.354102	125.579	0.438237		0.524	-0.98	25.8878	193.485	290.287	0.315738	@rgb(221,81,130)		4	0.00525	0.0136276	0.539122	0.558	0.03575	99.892	223.102	0.355891	81.5311	80.235	-0.945		93.8054	134.412	0.0355891	103.73	104.745		-0.437571	-0.473784	-0.455678	0.0636123	0.0673458	0.065479
	0.551	-1.25	14.0725	215.284	348.381	0.116642	106.225	0.660107		0.378	-1.32	15.6484	102.537	341.278	0.0692948	@rgb(221,81,130)		4	-0.00175	0.0136276	0.539122	0.551	-0.11025	84.4974	193.965	0.409351	73.114	72.2732	-1.285		57.9674	78.8309	0.0409351	95.6421	132.31		0.150778	-0.123768	0.0135047	0.356537	0.347025	0.351781
	0.543	-1.49	10.3768	159.322	367.289	0.0530425	86.9439	0.45		0.368	-1.55	12.4779	59.0147	356.981	0.0435768	@rgb(221,81,130)		4	-0.00975	0.0136276	0.539122	0.543	-0.12025	69.1599	136.262	0.582701	69.1172	69.1664	-1.52		46.8708	31.2859	0.0582701	168.935	237.184		0.12524	-0.223794	-0.0492771	0.367084	0.356208	0.361646
	0.526	-0.3	18.9488	275.703	322.462	0.544996	127.806	0.469942		0.51	-0.33	27.2496	219.936	281.832	0.57707	@rgb(255,110,84)		5	0.015125	-0.0282474	0.539122	0.526	0.12575	101.664	235.382	0.337324	81.1397	79.7193	-0.315		98.5717	161.951	0.0337324	96.0296	93.8906		-0.484182	-0.484182	-0.484182	0.0336202	0.0336202	0.0336202
	0.53	-0.42	18.9968	277.028	322.392	0.559245	127.59	0.480899		0.512	-0.44	27.0992	222.457	284.121	0.576165	@rgb(255,110,84)		5	0.019125	-0.0282474	0.539122	0.53	0.12775	101.492	237.525	0.33428	80.6962	79.2619	-0.43		98.0452	166.105	0.033428	93.9464	92.1864		-0.475408	-0.471412	-0.47341	0.0294177	0.0375372	0.0334774
	0.534	-0.6	18.9237	276.911	324.451	0.524512	127.201	0.476475		0.517	-0.65	27.0754	217.241	284.376	0.517032	@rgb(255,110,84)		5	0.023125	-0.0282474	0.539122	0.534	0.13275	101.183	237.195	0.334745	80.4971	79.0697	-0.625		97.9618	160.416	0.0334745	96.0758	94.0695		-0.470026	-0.476111	-0.473068	0.0271102	0.0351863	0.0311483
	0.536	-0.86	18.6874	271.644	324.383	0.454326	126.606	0.488963		0.514	-0.92	26.6794	214.506	286.503	0.465879	@rgb(255,110,84)		5	0.025125	-0.0282474	0.539122	0.536	0.12975	100.71	233.425	0.340151	80.6588	79.2668	-0.89		96.576	159.943	0.0340151	94.8478	93.7669		-0.452986	-0.472689	-0.462838	0.0413956	0.0453653	0.0433805
	0.537	-0.83	18.5527	268.251	324.909	0.41294	122.028	0.999614		0.513	-1.06	25.5805	201.503	291.726	0.338247	@rgb(255,110,84)		5	0.026125	-0.0282474	0.539122	0.537	0.12875	97.0678	249.691	0.317993	75.5855	74.1321	-0.945		92.7296	175.913	0.0317993	85.7147	85.0322		-0.40769	-0.418678	-0.413184	0.0474273	0.0493972	0.0484123
	0.503	-1.34	9.50904	190.796	371.124	0.0568451	99.6888	0.145215		0.187	-1.46	7.5093	117.002	381.961	0.0296785	@rgb(255,110,84)		5	-0.007875	-0.0282474	0.539122	0.503	-0.19725	79.2979	125.314	0.633611	81.9021	82.2139	-1.4		29.4805	65.2901	0.0633611	55.4	141.897		0.657901	0.232436	0.445168	0.720376	0.69436	0.707368
	0.468	-1.56	4.51168	173.827	397.341	0.0213767	75.6252	0.0523427		0.169	-1.62	5.29291	114.957	392.936	0.0198435	@rgb(255,110,84)		5	-0.042875	-0.0282474	0.539122	0.468	-0.21525	60.1564	87.6318	0.906064	70.9282	72.1735	-1.59		21.7232	13.8372	0.0906064	162.73	430.769		0.490053	-0.191383	0.149335	0.733912	0.70614	0.720026
	0.453	-1.7	3.34881	182.312	403.401	0.0160356	58.9391	0.0355746		0.152	-1.75	3.58095	131.464	400.726	0.0138464	@rgb(255,110,84)		5	-0.057875	-0.0282474	0.539122	0.453	-0.23225	46.8834	88.1773	0.900459	55.1589	56.1139	-1.725		15.7313	30.8036	0.0900459	55.5813	158.332		0.228009	-0.0766144	0.0756975	0.746289	0.734402	0.740346
2020-08-22	0.561	-0.38	18.0635	283.861	327.753	0.549595	122.186	0.370165		0.536	-0.37	25.6183	230.891	291.251	0.552897	@rgb(255,166,0)		6	0.0025	0.0193776	0.539122	0.561	0.014875	97.1932	235.063	0.337782	77.6153	76.2598	-0.375		92.8619	161.684	0.0337782	90.5628	89.8571		-0.462256	-0.462256	-0.462256	0.0492542	0.0492542	0.0492542
	0.562	-0.48	18.0383	282.957	327.628	0.537156	122.538	0.360458		0.538	-0.46	25.7464	230.578	290.715	0.558688	@rgb(255,166,0)		6	0.0035	0.0193776	0.539122	0.562	0.016875	97.473	232.914	0.340898	78.1382	76.7948	-0.47		93.3105	159.151	0.0340898	91.94	91.0508		-0.470098	-0.472298	-0.471198	0.0453138	0.0471999	0.0462568
	0.562	-0.69	17.9945	283.982	327.293	0.555304	121.712	0.368781		0.539	-0.67	25.616	232.218	291.44	0.566243	@rgb(255,166,0)		6	0.0035	0.0193776	0.539122	0.562	0.017875	96.8161	235.187	0.337603	77.2971	75.9459	-0.68		92.8539	162.757	0.0337603	90.156	89.1139		-0.464304	-0.468131	-0.466218	0.0452332	0.0452332	0.0452332
	0.561	-0.88	17.866	282.912	328.014	0.523027	120.479	0.388593		0.537	-0.92	25.2965	229.703	292.801	0.514832	@rgb(255,166,0)		6	0.0025	0.0193776	0.539122	0.561	0.015875	95.8356	236.936	0.335112	76.2778	74.9277	-0.9		91.7356	164.606	0.0335112	88.4251	87.5691		-0.448507	-0.459679	-0.454093	0.0491665	0.047284	0.0482252
	0.56	-0.99	17.8098	274.408	328.608	0.417538	119.829	0.491965		0.535	-1.02	25.1043	217.949	294.168	0.405104	@rgb(255,166,0)		6	0.0015	0.0193776	0.539122	0.56	0.013875	95.3183	238.206	0.333324	75.6967	74.345	-1.005		91.063	166.92	0.0333324	86.982	86.3055		-0.44779	-0.452695	-0.450242	0.0512243	0.0493421	0.0502832
	0.559	-1.03	17.4221	269.998	330.93	0.352004	119.358	0.430538		0.533	-1.06	24.9515	212.062	294.823	0.364418	@rgb(255,166,0)		6	0.0005	0.0193776	0.539122	0.559	0.011875	94.9441	229.532	0.345922	76.5777	75.2946	-1.045		90.5281	154.108	0.0345922	91.1164	90.6026		-0.44321	-0.477669	-0.46044	0.0532895	0.0514076	0.0523485
	0.56	-1.24	16.5102	258.946	335.748	0.253068	109.123	1.89436		0.505	-1.26	21.4512	165.106	312.413	0.161559	@rgb(255,166,0)		6	0.0015	0.0193776	0.539122	0.56	-0.016125	86.8026	250.23	0.317308	67.5313	66.2286	-1.25		78.2774	153.783	0.0317308	79.1536	83.1829		-0.255614	-0.330777	-0.293196	0.10677	0.108553	0.107661
	0.543	-1.49	11.3351	184.408	362.21	0.0686775	101.564	0.336299		0.446	-1.57	18.0456	122.043	329.162	0.0931436	@rgb(255,166,0)		6	-0.0155	0.0193776	0.539122	0.543	-0.075125	80.7898	150.703	0.526864	77.5465	77.3202	-1.53		66.3578	68.3839	0.0526864	121.398	140.517		-0.102791	-0.654333	-0.378562	0.225	0.197441	0.211221

## Sheet: WheatI
												gcw	0.005	mol
												beta	0.025
Units									umol m-2 s-1	mol m-2 s-1	umol m-2 s-1							mmol H2O mol-1 air	kPa		cm-2			mol m-2 s-1				umol CO2 mol-1 air	umol CO2 mol-1 air	mol H2O mol-1 air	mol H2O mol-1 air	%	%	mol air s-1	umol m-2 s-1	umol m-2 s-1	kPa
Date	Correction File name	Plant #	Rep	Oxygen%	Good [Y/N]	Condition VPD	Gas source	Obs	Photo	Cond	Ci	Ci(Marquez)	gSw	Es	Cs	wS	wa	Trmmol	VpdL	CTleaf	Area	BLC_1	StmRat	BLCond	Tair	Tleaf	TBlk	CO2R	CO2S (Ca)	H2OR	H2OS	RH_R	RH_S	Flow	PARi	PARo	Press	CsMch	HsMch	CsMchSD	HsMchSD	CrMchSD	HrMchSD	StableF	BLCslope	BLCoffst	f_parin	f_parout	alphaK
2019-08-15		Wheat		21		320.467	L4		19.3653	0.989394	277.66	277.66	0.98455	0.0040101	0.000311042	0.0302476	0.0289441	4.02981	0.501636	25.4691	12	1.5	1	3	26.1471	25.4691	26.0188	419.578	320.467	10.1687	28.9441	28.4641	81.3259	250.104	948.89	0.152843	95.6349	17.0461	0.135093	0.0870469	0.00165548	0.0806106	0.00596958	0.7	-0.09	2.58	1	0	0.16
2019-08-15		Wheat		21		319.348	L4		19.5709	0.998461	276.419	276.419	0.993544	0.00402531	0.000309829	0.0302932	0.0289849	4.04491	0.499713	25.4686	12	1.5	1	3	26.157	25.4686	26.0178	419.452	319.348	10.1388	28.9849	28.2463	81.3307	250.09	950.106	0.27632	95.5633	16.9178	0.116677	0.166596	0.00380419	0.185463	0.00752916	0.85	-0.09	2.58	1	0	0.16
2019-08-15		Wheat		21		319.576	L4		19.5993	1.03738	277.822	277.822	1.03254	0.00406593	0.000310038	0.0304362	0.0291151	4.08498	0.489928	25.4689	12	1.5	1	3	26.1606	25.4689	26.0185	419.883	319.576	10.0849	29.1151	28.1561	81.6018	250.089	948.469	0.132662	95.4735	16.9913	0.159282	0.0247136	0.00171578	0.0246562	0.00514716	0.85	-0.09	2.58	1	0	0.16
2019-08-15		Wheat		21		321.362	L4		19.6271	1.04308	279.705	279.705	1.03824	0.00408057	0.000311806	0.0305657	0.0292401	4.09958	0.489247	25.5157	12	1.5	1	3	26.1831	25.5157	26.0323	421.857	321.362	10.1447	29.2401	28.2707	81.7804	250.095	948.723	0.111517	95.4005	17.099	0.161725	0.0382558	0.00235604	0.0537579	0.00568721	0.75	-0.09	2.58	1	0	0.16
2019-08-15		Wheat		21		319.338	L4		19.6372	1.03927	277.561	277.561	1.03443	0.00407929	0.000309782	0.0305877	0.0292624	4.09837	0.490338	25.53	12	1.5	1	3	26.1819	25.53	26.0204	419.841	319.338	10.1731	29.2624	28.3453	81.8366	250.094	948.727	0.199415	95.3852	16.9853	0.156101	0.0192614	0.00271823	0.0271006	0.00414504	0.85	-0.09	2.58	1	0	0.16
2019-08-15		Wheat		21		319.813	L4		19.6054	0.991152	276.533	276.533	0.986237	0.00407236	0.000310271	0.0304667	0.0291432	4.09233	0.507284	25.5577	12	1.5	1	3	26.1911	25.5577	26.0208	420.161	319.813	10.08	29.1432	28.0785	81.4535	250.098	949.478	0.14699	95.3793	16.5868	0.133613	0.136369	0.00119597	0.110282	0.00761438	0.8	-0.09	2.58	1	0	0.16
2019-08-15		Wheat		21		319.808	L4		19.5524	0.88034	272.439	272.439	0.875437	0.00400643	0.000310299	0.0301398	0.0288366	4.02858	0.546733	25.6111	12	1.5	1	3	26.2132	25.6111	26.0155	419.777	319.808	10.0694	28.8366	27.9765	80.4989	250.165	949.868	0.117342	95.3878	16.527	0.124633	0.0186638	0.00401451	0.0451788	0.0043796	0.6875	-0.09	2.58	1	0	0.16
2019-08-15		Wheat		21		343.014	L4		15.055	0.264536	238.155	238.155	0.259616	0.00273907	0.000335706	0.0241322	0.0232241	2.79028	1.06429	25.5278	12	1.5	1	3	25.9918	25.5278	26.0224	419.836	343.014	10.1478	23.2241	28.5812	65.7366	250.115	949.448	138.151	95.4534	17.9695	0.143409	0.0930181	0.00553756	0.0946102	0.00267903	0.85	-0.09	2.58	1	0	0.16
2019-08-15		Wheat		21		376.457	L4		8.46035	0.0739982	168.494	168.494	0.069131	0.00137842	0.000372341	0.0174183	0.016935	1.47541	1.89814	26.6921	12	1.5	1	3	26.1734	26.6921	26.0145	419.72	376.457	9.97508	16.935	27.8989	47.4299	250.076	948.528	129.815	95.471	19.5572	0.201253	0.0211485	0.00459276	0.0217995	0.00407729	0.9	-0.09	2.58	1	0	0.16
2019-08-16		Wheat		21		323.841	L4		19.0753	0.949443	280.201	280.201	0.944546	0.00403547	0.000314539	0.0301276	0.0288154	4.05614	0.517629	25.3981	12	1.5	1	3	26.1917	25.3981	26.0223	421.664	323.841	9.91525	28.8154	27.5087	80.238	250.11	899.634	0.133285	95.0293	17.3722	0.118848	0.0714365	0.00310928	0.116819	0.00854801	0.85	-0.09	2.58	1	0	0.16
2019-08-16		Wheat		21		323.198	L4		18.9277	1.01515	282.06	282.06	1.01023	0.00408235	0.000313958	0.0304741	0.0291475	4.1019	0.497149	25.4418	12	1.5	1	3	26.2153	25.4418	26.0221	420.375	323.198	10.0402	29.1475	27.6872	80.9618	250.103	899.61	0.121755	94.9392	17.443	0.155866	0.623304	0.026661	0.634055	0.0306674	0.75	-0.09	2.58	1	0	0.16
2019-08-16		Wheat		21		321.202	L4		19.2787	1.04134	280.173	280.173	1.03649	0.00410488	0.000311802	0.0305644	0.0292308	4.12404	0.490027	25.4352	12	1.5	1	3	26.221	25.4352	26.0202	420.055	321.202	10.0224	29.2308	27.7096	81.1163	250.109	899.458	0.102757	94.8691	16.9173	0.134985	0.0795908	0.00171317	0.0776351	0.00731328	0.8	-0.09	2.58	1	0	0.16
2019-08-16		Wheat		21		321.342	L4		19.1851	1.01203	279.568	279.568	1.00709	0.00412744	0.000311981	0.0306244	0.0292834	4.14727	0.502929	25.5153	12	1.5	1	3	26.2589	25.5153	26.0222	419.794	321.342	9.96588	29.2834	27.4833	81.014	250.083	898.899	0.22236	94.7892	17.3332	0.108845	0.0425041	0.00212243	0.0212319	0.012043	0.9	-0.09	2.58	1	0	0.16
2019-08-16		Wheat		21		354.127	L4		13.1731	0.17993	221.157	221.157	0.174972	0.00240072	0.000347716	0.0223365	0.0215321	2.46733	1.33938	26.0327	12	1.5	1	3	26.1977	26.0327	26.0212	421.519	354.127	9.94942	21.5321	27.5772	59.8056	250.119	899.622	0.165756	94.809	17.9911	0.187153	0.0726652	0.00584767	0.0901845	0.00600065	0.85	-0.09	2.58	1	0	0.16
2019-08-16		Wheat		21		380.74	L4		7.63629	0.0667703	171.086	171.086	0.0619018	0.00130039	0.00037701	0.0170079	0.0165482	1.40257	1.98142	26.8638	12	1.5	1	3	26.277	26.8638	26.019	419.94	380.74	9.93015	16.5482	27.4292	45.754	250.108	898.487	0.137095	94.8271	19.9043	0.221325	0.0534427	0.0053695	0.0315641	0.00461463	0.85	-0.09	2.58	1	0	0.16
2019-08-16		Wheat		21		393.915	L4		4.99581	0.0405548	158.245	158.245	0.0356871	0.000855216	0.000391459	0.0148602	0.014541	0.97186	2.24225	27.198	12	1.5	1	3	26.2975	27.198	26.0142	419.723	393.915	9.94561	14.541	27.4343	40.1496	250.094	898.126	0.121773	94.8182	20.6153	0.228683	0.0206003	0.0029292	0.0212375	0.00314818	0.95	-0.09	2.58	1	0	0.16
2019-08-16		Wheat		21		398.596	L4		4.07542	0.0329961	155.445	155.445	0.028127	0.000702202	0.000396585	0.0141038	0.0138331	0.823751	2.33043	27.2963	12	1.5	1	3	26.3027	27.2963	26.0169	419.726	398.596	9.93532	13.8331	27.4106	38.1793	250.098	899.15	0.117686	94.8078	20.9705	0.23157	0.0276	0.00116909	0.0420433	0.00155159	0.95	-0.09	2.58	1	0	0.16
2019-08-19		Wheat		21		331.426	L4		17.1506	0.66022	278.403	278.403	0.655349	0.0037664	0.000323026	0.0283552	0.0271255	3.79424	0.644901	25.2024	12	1.5	1	3	26.1654	25.2024	26.0784	419.737	331.426	9.41671	27.1255	26.1348	75.522	250.134	900.073	0.283226	94.8682	1.4899	-0.320124					0.916667	-0.09	2.58	1	0	0.16
2019-08-19		Wheat		21		332.633	L4		16.9072	0.705431	283.066	283.066	0.700575	0.00384044	0.000324332	0.0286493	0.0273964	3.867	0.623311	25.2386	12	1.5	1	3	26.1865	25.2386	26.0704	419.909	332.633	9.35432	27.3964	25.9622	76.2645	250.152	898.461	0.129138	94.9718	1.41	-0.349683					0.916667	-0.09	2.58	1	0	0.16
2019-08-19		Wheat		21		335.844	L4		16.3059	0.600527	280.995	280.995	0.59568	0.00373103	0.000327828	0.0280609	0.0268416	3.76138	0.692495	25.3307	12	1.5	1	3	26.2209	25.3307	26.0829	420.132	335.844	9.28081	26.8416	25.7952	74.6038	250.132	898.739	0.0693062	95.0173	1.59868	-0.332654					1	-0.09	2.58	1	0	0.16
2019-08-19		Wheat		21		340.27	L4		15.4061	0.400127	266.345	266.345	0.395268	0.00333394	0.000332716	0.0262455	0.0251494	3.37483	0.881568	25.481	12	1.5	1	3	26.258	25.481	26.0656	419.686	340.27	9.36664	25.1494	25.9563	69.7746	250.143	897.396	0.10546	95.0497	1.61247	-0.300751					0.916667	-0.09	2.58	1	0	0.16
2019-08-19		Wheat		21		342.861	L4		15.0337	0.299433	249.107	249.107	0.294578	0.00303196	0.000335518	0.0247778	0.0237755	3.08189	1.04501	25.6555	12	1.5	1	3	26.2865	25.6555	26.0709	420.051	342.861	9.34212	23.7755	25.8614	65.8851	250.139	897.381	0.11995	95.1008	1.67448	-0.276481					0.875	-0.09	2.58	1	0	0.16
2019-08-19		Wheat		21		347.364	L4		14.2863	0.213517	225.211	225.211	0.208553	0.00263338	0.000340417	0.0227606	0.0218825	2.69469	1.25071	25.7949	12	1.5	1	3	26.2758	25.7949	26.0934	420.392	347.364	9.23788	21.8825	25.6051	60.7059	250.136	897.295	0.155704	95.182	1.95589	-0.252541					0.75	-0.09	2.58	1	0	0.16
2019-08-19		Wheat		21		353.67	L4		12.8637	0.14469	34.1557	34.1557	0.0664285	0.000995145	0.000347624	0.0199288	0.0195799	2.1253	1.42617	25.5745	12	1.5	1	3	26.0804	25.5745	26.0745	418.973	353.67	9.58601	19.5799	26.9537	54.0941	250.196	900.186	0.0997737	95.2031	0.925568	-0.212828					0.5625	-0.09	2.58	1	0	0.16
2019-08-19		Wheat		21		356.349	L4		12.4604	0.131792	186.916	186.916	0.126927	0.00194992	0.000350333	0.0196375	0.0189756	2.02465	1.48663	25.594	12	1.5	1	3	26.0685	25.594	26.0903	419.59	356.349	9.44658	18.9756	26.4675	53.3469	250.128	898.739	0.122209	95.2487	1.15934	-0.189325					1	-0.09	2.58	1	0	0.16
2019-08-20		Wheat		21		323.66	L4		18.7929	0.888915	278.444	278.444	0.883754	0.00383146	0.000314517	0.0292079	0.0279604	3.85246	0.519847	25.0451	12	1.5	1	3	26.1751	25.0451	26.0702	419.795	323.66	9.99616	27.9604	27.9027	78.27	250.146	899.885	0.252526	95.4347	1.97592	-0.367359	#DIV/0!	#DIV/0!	#DIV/0!	#DIV/0!	0.916667	-0.09	2.58	1	0	0.16
2019-08-20		Wheat		21		323.129	L4		18.8482	0.92111	279.057	279.057	0.91623	0.00385304	0.000313959	0.0293971	0.0281431	3.87341	0.508172	25.0693	12	1.5	1	3	26.1968	25.0693	26.0707	419.553	323.129	10.0843	28.1431	28.1045	78.6426	250.143	900.296	0.23844	95.3933	1.92152	-0.347487	#DIV/0!	#DIV/0!	#DIV/0!	#DIV/0!	1	-0.09	2.58	1	0	0.16
2019-08-20		Wheat		21		324.128	L4		18.7136	0.701802	269.598	269.598	0.696928	0.00371019	0.000315037	0.0284371	0.0272264	3.73598	0.607351	25.1258	12	1.5	1	3	26.2154	25.1258	26.0798	419.709	324.128	9.79243	27.2264	27.2864	75.9702	250.15	900.256	0.164063	95.3579	1.94532	-0.382481	#DIV/0!	#DIV/0!	#DIV/0!	#DIV/0!	1	-0.09	2.58	1	0	0.16
2019-08-20		Wheat		21		324.206	L4		18.7432	0.822519	276.219	276.219	0.817658	0.00380535	0.000315088	0.0292008	0.0279613	3.82789	0.547798	25.175	12	1.5	1	3	26.2474	25.175	26.0718	420.066	324.206	10.1131	27.9613	28.0969	77.8414	250.167	900.103	0.127555	95.3178	1.83993	-0.368824	#DIV/0!	#DIV/0!	#DIV/0!	#DIV/0!	0.875	-0.09	2.58	1	0	0.16
2019-08-20		Wheat		21		325.471	L4		18.5457	0.70156	271.387	271.387	0.696684	0.00369034	0.000316457	0.0287135	0.0275097	3.716	0.603512	25.2334	12	1.5	1	3	26.2608	25.2334	26.0773	420.233	325.471	10.1749	27.5097	28.287	76.4787	250.164	900.102	0.158078	95.2638	2.02688	-0.330654	#DIV/0!	#DIV/0!	#DIV/0!	#DIV/0!	1	-0.09	2.58	1	0	0.16
2019-08-20		Wheat		21		327.311	L4		18.1203	0.571409	264.45	264.45	0.566548	0.00352957	0.000318511	0.0279469	0.0267928	3.55976	0.685414	25.3111	12	1.5	1	3	26.2857	25.3111	26.0668	419.826	327.311	10.1737	26.7928	28.2302	74.4175	250.15	900.244	0.238507	95.3135	2.01099	-0.346997	#DIV/0!	#DIV/0!	#DIV/0!	#DIV/0!	0.916667	-0.09	2.58	1	0	0.16
2019-08-20		Wheat		21		348.381	L4		14.0725	0.191484	215.289	215.289	0.18658	0.00240189	0.000341567	0.022535	0.0217317	2.4644	1.26836	25.827	12	1.5	1	3	26.3817	25.827	26.0641	420.01	348.381	10.1662	21.7317	28.0657	60.0298	250.142	900.181	0.208617	95.3222	2.06415	-0.2019	#DIV/0!	#DIV/0!	#DIV/0!	#DIV/0!	0.875	-0.09	2.58	1	0	0.16
2019-08-20		Wheat		21		367.289	L4		10.3768	0.0897304	159.321	159.321	0.0848593	0.00158139	0.000362272	0.0185018	0.0179546	1.672	1.77986	26.5791	12	1.5	1	3	26.393	26.5791	26.0853	420.014	367.289	10.0779	17.9546	27.8209	49.5654	250.149	900.106	0.159193	95.338	1.92107	-0.158501	#DIV/0!	#DIV/0!	#DIV/0!	#DIV/0!	0.75	-0.09	2.58	1	0	0.16
2019-08-21		Wheat		21		322.462	L4		18.9488	0.835286	274.563	274.563	0.830412	0.00385497	0.000313246	0.0296271	0.0283721	3.87745	0.544824	25.2817	12	1.5	1	3	26.2555	25.2817	26.0829	419.363	322.462	10.2987	28.3721	28.4105	78.4867	250.142	900.026	0.280295	94.764	2.05391	-0.431196					1	-0.09	2.58	1	0	0.16
2019-08-21		Wheat		21		322.392	L4		18.9968	0.862691	275.571	275.571	0.857769	0.0039137	0.000313146	0.0299629	0.0286894	3.93578	0.538751	25.3958	12	1.5	1	3	26.295	25.3958	26.0864	419.615	322.392	10.3496	28.6894	28.5163	79.121	250.135	897.322	0.173842	94.6951	1.98876	-0.365449					1	-0.09	2.58	1	0	0.16
2019-08-21		Wheat		21		324.451	L4		18.9237	0.808704	275.33	275.33	0.803816	0.00384002	0.000315245	0.0297939	0.0285438	3.86314	0.556288	25.4164	12	1.5	1	3	26.3112	25.4164	26.0707	421.249	324.451	10.5396	28.5438	29.8784	78.6512	250.133	900.222	0.16344	94.7033	2.03497	-0.346843					0.875	-0.09	2.58	1	0	0.16
2019-08-21		Wheat		21		324.383	L4		18.6874	0.700406	269.798	269.798	0.695552	0.00375193	0.000315297	0.0291738	0.0279505	3.77804	0.610678	25.4118	12	1.5	1	3	26.313	25.4118	26.0717	419.909	324.383	10.333	27.9505	28.3831	77.0352	250.146	897.93	0.125513	94.736	2.20926	-0.348704					0.857143	-0.09	2.58	1	0	0.16
2019-08-21		Wheat		21		324.909	L4		18.5527	0.636368	266.186	266.186	0.631517	0.00368718	0.000315893	0.0289449	0.0277415	3.71545	0.64954	25.5097	12	1.5	1	3	26.3385	25.5097	26.0978	419.702	324.909	10.4121	27.7415	28.6197	76.3425	250.143	897.648	0.120492	94.7335	2.21402	-0.33373					0.958333	-0.09	2.58	1	0	0.16
2019-08-21		Wheat		21		371.124	L4		9.50904	0.0861378	171.231	171.231	0.0812008	0.00158194	0.000366499	0.0188308	0.0182823	1.67659	1.84517	26.9896	12	1.5	1	3	26.4009	26.9896	26.0681	419.726	371.124	10.3863	18.2823	28.4552	50.134	250.14	900.124	0.128151	94.726	1.80852	-0.138212					0.75	-0.09	2.58	1	0	0.16
2019-08-21		Wheat		21		397.341	L4		4.51168	0.0313803	114.647	114.647	0.0265127	0.000671694	0.000395137	0.0143321	0.0140709	0.79499	2.36111	27.54	12	1.5	1	3	26.4221	27.54	26.0823	420.497	397.341	10.3113	14.0709	28.2332	38.5381	250.177	900.24	0.20185	94.7454	1.78426	-0.0627749					0.833333	-0.09	2.58	1	0	0.16
2019-08-21		Wheat		21		403.401	L4		3.34881	0.0231095	100.725	100.725	0.0182388	0.000479151	0.00040176	0.0134071	0.0132074	0.607064	2.44276	27.5392	12	1.5	1	3	26.3774	27.5392	26.0732	420.641	403.401	10.3336	13.2074	28.3624	36.2711	250.144	900.272	0.098857	94.7451	1.66265	-0.0470046					0.75	-0.09	2.58	1	0	0.16
2019-08-22		Wheat		21		327.753	L4		18.0635	0.846992	282.417	282.417	0.841293	0.00380673	0.000318939	0.0299173	0.0286785	3.82863	0.531791	25.3481	12	1.5	1	3	26.2598	25.3481	26.0711	420.43	327.753	10.838	28.6785	29.9077	79.2213	250.138	897.431	0.146319	94.6517	2.16239	-0.368423					0.916667	-0.09	2.58	1	0	0.16
2019-08-22		Wheat		21		327.628	L4		18.0383	0.827487	281.467	281.467	0.820519	0.00375886	0.000318833	0.0298614	0.0286379	3.78103	0.535549	25.3489	12	1.5	1	3	26.2579	25.3489	26.0696	420.1	327.628	11.0199	28.6379	30.395	79.0985	250.158	897.198	0.112505	94.6601	2.23653	-0.373937					0.791667	-0.09	2.58	1	0	0.16
2019-08-22		Wheat		21		327.293	L4		17.9945	0.855317	282.539	282.539	0.850451	0.00377036	0.000318516	0.0300771	0.0288504	3.79181	0.522493	25.3917	12	1.5	1	3	26.2928	25.3917	26.0884	419.576	327.293	11.1838	28.8504	30.818	79.5819	250.127	897.372	0.134394	94.7023	2.27465	-0.373005					0.875	-0.09	2.58	1	0	0.16
2019-08-22		Wheat		21		328.014	L4		17.866	0.805325	281.367	281.367	0.800462	0.00372058	0.000319302	0.0299344	0.0287233	3.74307	0.54096	25.4315	12	1.5	1	3	26.2979	25.4315	26.0778	419.619	328.014	11.2813	28.7233	31.0438	79.2466	250.125	896.626	0.114372	94.7466	2.22213	-0.393657					0.875	-0.09	2.58	1	0	0.16
2019-08-22		Wheat		21		328.608	L4		17.8098	0.640861	272.509	272.509	0.636024	0.00355369	0.000319945	0.0291336	0.0279741	3.58074	0.622693	25.4935	12	1.5	1	3	26.3237	25.4935	26.0861	419.693	328.608	11.2765	27.9741	31.1424	77.1001	250.138	899.992	0.088415	94.7933	1.53207	-0.347044					0.916667	-0.09	2.58	1	0	0.16
2019-08-22		Wheat		21		330.93	L4		17.4221	0.540162	267.406	267.406	0.535301	0.00340533	0.000322461	0.0284183	0.0273048	3.43613	0.69029	25.5285	12	1.5	1	3	26.3163	25.5285	26.0789	419.961	330.93	11.2712	27.3048	31.0982	75.3647	250.147	900.133	0.106322	94.8904	2.29827	-0.370596					0.916667	-0.09	2.58	1	0	0.16
2019-08-22		Wheat		21		335.748	L4		16.5102	0.388932	255.42	255.42	0.384083	0.00295946	0.000327755	0.0264771	0.0255041	2.99682	0.803623	25.266	12	1.5	1	3	26.1327	25.266	26.0877	419.739	335.748	11.5008	25.5041	32.1791	71.3599	250.261	900.077	0.0839282	95.1547	2.37346	-0.322264					1	-0.09	2.58	1	0	0.16
2019-08-22		Wheat		21		362.21	L4		11.3351	0.103111	165.872	165.872	0.0982483	0.00157063	0.000356763	0.019867	0.0193283	1.64835	1.53159	25.9898	12	1.5	1	3	26.1218	25.9898	26.0757	419.45	362.21	11.5738	19.3283	32.3228	54.1634	250.148	900.112	0.155291	95.2297	1.41131	-0.171457					1	-0.09	2.58	1	0	0.16
[truncated: 39 more columns]

## Sheet: SunflowerI
												gcw	0.005	mol
												beta	0.025
Units									umol m-2 s-1	mol m-2 s-1	umol m-2 s-1							mmol H2O mol-1 air	kPa		cm-2			mol m-2 s-1				umol CO2 mol-1 air	umol CO2 mol-1 air	mol H2O mol-1 air	mol H2O mol-1 air	%	%	mol air s-1	umol m-2 s-1	umol m-2 s-1	kPa
Date	Correction File name	Plant #	Rep	Oxygen%	Good [Y/N]	Condition VPD	Gas source	Obs	Photo	Cond	Ci	Ci(Marquez)	gSw	Es	Cs	wS	wa	Trmmol	VpdL	CTleaf	Area	BLC_1	StmRat	BLCond	Tair	Tleaf	TBlk	CO2R	CO2S (Ca)	H2OR	H2OS	RH_R	RH_S	Flow	PARi	PARo	Press	CsMch	HsMch	CsMchSD	HsMchSD	CrMchSD	HrMchSD	StableF	BLCslope	BLCoffst	f_parin	f_parout	alphaK
2019-07-28		Sunflower		21		313.29	L4		20.9315	1.14774	272.391	272.391	1.14272	0.00374463	0.000303202	0.0306852	0.0294694	3.76049	0.419272	25.2933	12	1.5	1	3	26.1042	25.2933	26.0214	419.376	313.29	11.9576	29.4694	33.6195	82.9575	250.095	897.534	0.139734	95.5716	17.0878	0.144369	0.0278333	0.00241207	0.0539739	0.00776398	0.833333	-0.09	2.58	1	0	0.16
2019-07-28		Sunflower		21		326.712	L4		21.6972	1.27405	286.889	286.889	1.26916	0.00486592	0.000316087	0.0296705	0.0280894	4.88448	0.505668	25.0468	12	1.5	1	3	26.2005	25.0468	26.0167	419.731	326.712	9.13149	28.0894	25.5208	78.5739	300.494	898.188	0.122424	95.5128	17.7093	0.127034	0.0197825	0.00176951	0.0462962	0.00398764	0.791667	-0.09	2.58	1	0	0.16
2019-07-28		Sunflower		21		319.471	L4		21.3066	1.38286	282.719	282.719	1.37789	0.00468509	0.000309066	0.0295285	0.0280064	4.70156	0.459717	24.7519	12	1.5	1	3	26.0718	24.7519	26.0214	418.709	319.471	8.12314	28.0064	22.8761	78.887	275.803	900.228	0.079611	95.4505	17.2525	0.086657	0.167438	0.00176091	0.167687	0.00915884	0.708333	-0.09	2.58	1	0	0.16
2019-07-28		Sunflower		21		324.208	L4		20.5816	0.931597	276.398	276.398	0.926738	0.00439631	0.000314165	0.0280154	0.0265825	4.41931	0.575578	24.6381	12	1.5	1	3	26.0832	24.6381	26.0199	419.995	324.208	7.86458	26.5825	22.1107	74.7925	275.79	900.086	0.133431	95.406	17.1275	0.103454	0.0644056	0.00451126	0.0364076	0.00863655	0.95	-0.09	2.58	1	0	0.16
2019-07-28		Sunflower		21		329.993	L4		19.4328	0.494584	253.811	253.811	0.489723	0.00353272	0.000320589	0.0268052	0.0256471	3.5677	0.777988	25.239	12	1.5	1	3	26.1313	25.239	26.0156	419.676	329.993	10.5209	25.6471	29.4981	71.9664	275.774	897.515	0.115753	95.4216	17.7963	0.101602	0.030742	0.00319318	0.0351375	0.0141815	0.958333	-0.09	2.58	1	0	0.16
2019-07-28		Sunflower		21		337.222	L4		18.1782	0.328382	235.002	235.002	0.323542	0.00263662	0.000328514	0.0282491	0.0273819	2.67605	0.835493	26.3699	12	1.5	1	3	26.3565	26.3699	26.0186	420.243	337.222	16.0572	27.3819	44.4707	75.8347	275.798	899.938	0.112863	95.4403	16.7154	0.181514	0.0229621	0.00125107	0.0276019	0.00482869	0.916667	-0.09	2.58	1	0	0.16
2019-07-28		Sunflower		21		339.278	L4		17.6413	0.297603	230.841	230.841	0.29275	0.00238521	0.000330851	0.0272968	0.0265103	2.42467	0.828704	25.9278	12	1.5	1	3	26.1644	25.9278	26.0202	419.608	339.278	16.2411	26.5103	45.4996	74.2882	275.821	899.94	0.121124	95.4782	18.0562	0.168316	0.0379839	0.00126445	0.0380021	0.00450046	0.958333	-0.09	2.58	1	0	0.16
2019-07-28		Sunflower		21		343.693	L4		16.6793	0.251555	223.458	223.458	0.24671	0.00230235	0.000335712	0.0268069	0.0260451	2.34755	0.936206	26.247	12	1.5	1	3	26.253	26.247	26.0231	419.775	343.693	16.097	26.0451	44.8781	72.6322	275.801	900.054	0.082313	95.5147	18.6032	0.182517	0.0329102	0.00167247	0.0296201	0.00484264	0.958333	-0.09	2.58	1	0	0.16
2019-07-28		Sunflower		21		351.508	L4		14.9813	0.18819	208.892	208.892	0.183344	0.00201165	0.000344339	0.0256883	0.0250175	2.06481	1.08012	26.4779	12	1.5	1	3	26.272	26.4779	26.0191	419.859	351.508	16.257	25.0175	45.2963	69.7232	275.76	900.188	0.117678	95.5634	18.9415	0.197636	0.0325097	0.00184945	0.0371392	0.00121428	0.875	-0.09	2.58	1	0	0.16
2019-07-29		Sunflower		21		328.383	L4		19.6509	0.824561	278.243	278.243	0.819707	0.00385397	0.000318836	0.029654	0.0283993	3.87673	0.552908	25.405	12	1.5	1	3	26.1793	25.405	26.0231	419.431	328.383	12.0092	28.3993	33.5204	79.3032	275.773	949.666	0.0993473	95.2264	17.856	0.19162	0.061315	0.00250337	0.0476013	0.00440831	0.875	-0.09	2.58	1	0	0.16
2019-07-29		Sunflower		21		325.744	L4		20.1305	1.19965	287.158	287.158	1.19478	0.00442941	0.0003159	0.0305523	0.0291141	4.44734	0.478322	25.3639	12	1.5	1	3	26.2461	25.3639	26.0132	419.641	325.744	10.326	29.1141	28.6846	80.9361	275.782	947.557	0.107521	95.1773	17.7809	0.170605	0.0565725	0.00152517	0.0749253	0.00561361	0.75	-0.09	2.58	1	0	0.16
2019-07-29		Sunflower		21		325.928	L4		20.1379	1.17837	286.909	286.909	1.17351	0.00424654	0.000316107	0.0297771	0.028397	4.26406	0.464726	24.9301	12	1.5	1	3	26.0875	24.9301	26.02	419.901	325.928	10.3121	28.397	28.9026	79.6552	274.901	947.125	0.11055	95.1414	17.6628	0.158012	0.0642622	0.00270606	0.101987	0.00617507	0.916667	-0.09	2.58	1	0	0.16
2019-07-29		Sunflower		21		324.675	L4		20.3496	1.19546	285.686	285.686	1.1906	0.00427987	0.000314755	0.0299297	0.0285392	4.29728	0.463338	24.99	12	1.5	1	3	26.1208	24.99	26.0187	419.602	324.675	10.3149	28.5392	28.8466	79.8737	274.885	947.101	0.131637	95.1132	17.6286	0.169409	0.0544162	0.00179528	0.060536	0.0016768	0.875	-0.09	2.58	1	0	0.16
2019-07-29		Sunflower		21		342.285	L4		17.0558	0.340856	248.43	248.43	0.335924	0.0031615	0.000334001	0.0249448	0.0239019	3.20717	0.968167	25.3266	12	1.5	1	3	26.1619	25.3266	26.0222	421.542	342.285	10.2342	23.9019	28.5658	66.7546	274.854	949.703	0.116372	95.1371	18.4228	0.17572	0.0508038	0.00611253	0.0713194	0.00286828	0.791667	-0.09	2.58	1	0	0.16
2019-07-29		Sunflower		21		367.319	L4		11.2631	0.115436	191.409	191.409	0.110573	0.00193861	0.000361838	0.0195354	0.0188738	2.02381	1.68448	26.5246	12	1.5	1	3	26.3692	26.5246	26.0142	419.735	367.319	10.2052	18.8738	28.1529	52.0787	274.871	947.738	0.116201	95.1563	19.6591	0.213934	0.106597	0.00334759	0.0925612	0.00519805	0.75	-0.09	2.58	1	0	0.16
2019-07-29		Sunflower		21		373.826	L4		9.85703	0.077822	147.966	147.966	0.0729411	0.000981965	0.000369147	0.0250291	0.0246887	1.04715	1.27363	27.2125	12	1.5	1	3	26.4256	27.2125	26.038	418.566	373.826	20.2303	24.6887	55.6664	67.9419	274.882	947.164	0.148249	95.2029	19.9305	0.239499	0.0555808	0.00157078	0.0647476	0.00285741	0.666667	-0.09	2.58	1	0	0.16
2019-07-29		Sunflower		21		379.448	L4		8.86851	0.074336	165.94	165.94	0.069494	0.000916124	0.00037523	0.0253567	0.0250383	0.979946	1.24617	27.2457	12	1.5	1	3	26.4026	27.2457	26.0171	419.788	379.448	20.8674	25.0383	57.5179	69.02	274.875	949.919	0.0909812	95.2529	20.2756	0.222359	0.044569	0.00126295	0.0405236	0.00410164	0.916667	-0.09	2.58	1	0	0.16
2019-07-30		Sunflower		21		315.899	L4		20.651	1.03212	271.896	271.896	1.02595	0.00400149	0.000305898	0.0310348	0.0297354	4.02035	0.485124	25.7753	12	1.5	1	3	26.2642	25.7753	26.0157	421.074	315.899	11.0199	29.7354	30.6887	82.9807	250.111	947.549	0.109211	95.6616	17.3366	0.183295	0.0677783	0.00267345	0.0829617	0.00867072	0.714286	-0.09	2.58	1	0	0.16
2019-07-30		Sunflower		21		312.406	L4		21.054	1.19186	272.324	272.324	1.18681	0.00395297	0.000302234	0.0308348	0.0295517	3.96909	0.430862	25.4022	12	1.5	1	3	26.1312	25.4022	26.0215	419.367	312.406	11.0719	29.5517	31.1151	83.1011	250.118	949.679	0.13862	95.6246	16.7896	0.147474	0.0143379	0.0020094	0.0396145	0.0078469	0.916667	-0.09	2.58	1	0	0.16
2019-07-30		Sunflower		21		312.758	L4		20.9845	1.20604	273.038	273.038	1.20115	0.00417486	0.000302586	0.0315453	0.0301912	4.19166	0.450683	25.8121	12	1.5	1	3	26.3257	25.8121	26.017	419.731	312.758	10.6869	30.1912	29.6918	83.9047	250.106	949.868	0.0981516	95.5987	17.2167	0.165225	0.040758	0.00350102	0.0209559	0.00869597	0.916667	-0.09	2.58	1	0	0.16
2019-07-30		Sunflower		21		314.285	L4		20.9891	1.20619	274.626	274.626	1.2013	0.00402893	0.000304129	0.0309125	0.0296049	4.04516	0.435119	25.444	12	1.5	1	3	26.1627	25.444	26.0159	421.082	314.285	10.7724	29.6049	30.1837	83.0595	250.125	947.503	0.147471	95.5827	17.3727	0.174995	0.0527055	0.000693026	0.0656624	0.00446904	0.75	-0.09	2.58	1	0	0.16
2019-07-30		Sunflower		21		312.451	L4		21.0729	1.17298	271.823	271.823	1.16793	0.00400917	0.000302263	0.0307492	0.0294476	4.02577	0.44196	25.4044	12	1.5	1	3	26.1558	25.4044	26.017	419.589	312.451	10.7018	29.4476	30.0301	82.6669	250.118	948.724	0.154157	95.6001	16.8448	0.150251	0.0466477	0.00208493	0.0610469	0.0074719	0.892857	-0.09	2.58	1	0	0.16
2019-07-30		Sunflower		21		316.204	L4		20.3851	0.841673	265.378	265.378	0.836689	0.0036883	0.000306367	0.0290715	0.0278701	3.70965	0.523206	25.044	12	1.5	1	3	26.0331	25.044	26.0214	419.625	316.204	10.5696	27.8701	29.8538	78.8241	250.137	949.866	0.090926	95.6156	17.2237	0.122758	0.0469287	0.00365719	0.0354038	0.00895673	0.958333	-0.09	2.58	1	0	0.16
2019-07-30		Sunflower		21		324.335	L4		19.0978	0.479314	247.707	247.707	0.474441	0.00321897	0.000315138	0.02696	0.0259047	3.25187	0.730237	25.1483	12	1.5	1	3	26.0431	25.1483	26.0277	421.013	324.335	10.7084	25.9047	30.2316	73.2429	250.138	949.786	0.139102	95.6454	17.5325	0.134728	0.0650258	0.0026159	0.05622	0.00747648	0.821429	-0.09	2.58	1	0	0.16
2019-07-30		Sunflower		21		334.626	L4		16.8282	0.279052	224.08	224.08	0.274193	0.00269192	0.000326528	0.024384	0.0234926	2.73958	0.997943	25.3533	12	1.5	1	3	26.0797	25.3533	26.0222	419.76	334.626	10.658	23.4926	30.088	66.3493	250.125	947.106	0.115642	95.7464	17.9624	0.16696	0.0245858	0.00254034	0.0510358	0.0022336	0.875	-0.09	2.58	1	0	0.16
2019-07-31		Sunflower		21		314.018	L4		20.7957	0.675507	251.754	251.754	0.670644	0.00393732	0.000303962	0.029278	0.0279939	3.96573	0.669677	25.932	12	1.5	1	3	26.2511	25.932	26.0147	419.776	314.018	9.4981	27.9939	26.6479	78.5763	250.092	947.245	0.133185	96.129	17.1017	0.159314	0.0602406	0.00392018	0.0354999	0.00659032	0.875	-0.09	2.58	1	0	0.16
2019-07-31		Sunflower		21		307.429	L4		22.0541	1.31688	268.377	268.377	1.31173	0.0043131	0.00029676	0.0309489	0.0295496	4.32901	0.439702	25.5031	12	1.5	1	3	26.2415	25.5031	26.0107	419.628	307.429	9.39305	29.5496	26.3052	82.8745	250.108	947.244	0.10936	95.995	17.0155	0.117844	0.0233287	0.00162412	0.0393726	0.0146584	0.916667	-0.09	2.58	1	0	0.16
2019-07-31		Sunflower		21		307.088	L4		22.0923	1.34204	268.505	268.505	1.33699	0.00432397	0.000296401	0.0310378	0.0296352	4.33961	0.435028	25.5228	12	1.5	1	3	26.251	25.5228	26.0087	419.475	307.088	9.43169	29.6352	26.4022	83.0761	250.116	947.361	0.119815	96.0047	16.9944	0.141809	0.0325326	0.00124077	0.0220413	0.0148756	0.958333	-0.09	2.58	1	0	0.16
2019-07-31		Sunflower		21		322.206	L4		19.5073	0.588047	256.512	256.512	0.583128	0.00353758	0.000312781	0.0272802	0.0261229	3.567	0.676018	25.0244	12	1.5	1	3	25.9881	25.0244	26.0193	421.3	322.206	9.45823	26.1229	26.9053	74.3903	250.145	947.069	0.136367	96.0187	17.5481	0.13289	0.0264755	0.0030528	0.0413855	0.0037442	0.791667	-0.09	2.58	1	0	0.16
2019-07-31		Sunflower		21		330.493	L4		17.5466	0.364075	239.95	239.95	0.359205	0.00315007	0.000322004	0.0253832	0.0243455	3.19262	0.917015	25.3952	12	1.5	1	3	26.0082	25.3952	26.0223	419.728	330.493	9.40283	24.3455	26.7291	69.2671	250.148	950.018	0.0832337	96.0488	17.5274	0.136914	0.0286296	0.00184613	0.0362154	0.00550699	0.958333	-0.09	2.58	1	0	0.16
2019-07-31		Sunflower		21		346.596	L4		14.5374	0.316655	260.311	260.311	0.311798	0.00300213	0.000339479	0.0247095	0.0237179	3.04886	0.993349	25.4836	12	1.5	1	3	26.0008	25.4836	26.0276	421.399	346.596	9.43969	23.7179	26.8524	67.5427	250.162	949.881	0.0984868	96.0946	18.5897	0.136498	0.0466484	0.00209291	0.0549646	0.00603876	0.791667	-0.09	2.58	1	0	0.16
2019-08-02		Sunflower		21		319.223	L4		19.6363	0.969757	275.416	275.416	0.96474	0.00362168	0.000309733	0.0304648	0.0292878	3.63984	0.46246	25.5139	12	1.5	1	3	26.2313	25.5139	26.0243	419.011	319.223	12.3355	29.2878	34.5666	82.3233	250.108	949.977	0.177825	96.1477	17.5932	0.219569	0.132144	0.00229238	0.124325	0.00645898	0.833333	-0.09	2.58	1	0	0.16
2019-08-02		Sunflower		21		316.906	L4		20.0092	1.50128	284.487	284.487	1.49638	0.0041154	0.00030718	0.0313128	0.0299787	4.12871	0.383754	25.4388	12	1.5	1	3	26.2699	25.4388	26.0269	419.196	316.906	10.7616	29.9787	30.0336	84.0026	250.085	948.494	0.138387	96.0701	17.5408	0.20937	0.0210504	0.00166412	0.0220285	0.00525918	0.875	-0.09	2.58	1	0	0.16
2019-08-02		Sunflower		21		317.436	L4		20.0559	1.43262	283.862	283.862	1.42775	0.00409394	0.000307691	0.0312471	0.0299197	4.10781	0.393775	25.4526	12	1.5	1	3	26.2795	25.4526	26.0372	419.924	317.436	10.7995	29.9197	30.2115	83.7405	250.096	947.088	0.159855	96.0143	17.542	0.22571	0.0262218	0.0010597	0.0439484	0.00336807	0.791667	-0.09	2.58	1	0	0.16
2019-08-02		Sunflower		21		318.019	L4		19.9435	1.44635	284.952	284.952	1.44109	0.00384922	0.000308359	0.0302456	0.0289963	3.86216	0.368227	24.8514	12	1.5	1	3	26.0242	24.8514	26.0272	419.567	318.019	11.009	28.9963	31.1952	82.3728	250.188	950.042	0.132598	95.9911	17.4558	0.144537	0.0371851	0.00315531	0.0218927	0.0127264	0.916667	-0.09	2.58	1	0	0.16
2019-08-02		Sunflower		21		317.34	L4		20.0522	1.52842	285.387	285.387	1.5234	0.00382502	0.000307635	0.0302378	0.0289967	3.83718	0.352537	24.7662	12	1.5	1	3	25.9979	24.7662	26.0196	419.377	317.34	11.1226	28.9967	31.522	82.4901	250.145	948.59	0.115961	95.9796	17.4269	0.174733	0.0470992	0.00166087	0.0302581	0.00691786	0.958333	-0.09	2.58	1	0	0.16
2019-08-02		Sunflower		21		320.842	L4		19.4022	1.40852	288.031	288.031	1.40332	0.00376562	0.000311436	0.0299683	0.0287457	3.77862	0.366804	24.7124	12	1.5	1	3	26.0114	24.7124	26.0477	419.739	320.842	11.1391	28.7457	31.6118	81.7057	250.133	947.115	0.172765	95.971	17.5302	0.172528	0.0221175	0.00326269	0.0326961	0.00371791	0.916667	-0.09	2.58	1	0	0.16
2019-08-02		Sunflower		21		328.524	L4		17.9824	0.522979	261.489	261.489	0.518094	0.00316302	0.00031984	0.0272558	0.02622	3.19262	0.667635	25.0232	12	1.5	1	3	26.0301	25.0232	26.05	419.826	328.524	11.3052	26.22	32.0711	74.447	250.133	947.419	0.123162	95.9742	17.8228	0.171026	0.0311096	0.0052956	0.0355833	0.00403478	0.875	-0.09	2.58	1	0	0.16
2019-08-02		Sunflower		21		338.213	L4		16.0519	0.281866	233.512	233.512	0.277006	0.00264816	0.000330472	0.0248355	0.0239592	2.69455	0.974725	25.4942	12	1.5	1	3	26.015	25.4942	26.0211	419.594	338.213	11.342	23.9592	32.1303	68.1012	250.133	948.458	0.13532	95.9903	18.1961	0.173818	0.0542447	0.00231347	0.037368	0.00359083	0.916667	-0.09	2.58	1	0	0.16
2019-08-02		Sunflower		21		346.277	L4		14.514	0.196951	213.176	213.176	0.192091	0.00232012	0.000339277	0.0228385	0.0220634	2.37878	1.20063	25.7197	12	1.5	1	3	26.0475	25.7197	26.0208	419.857	346.277	10.9035	22.0634	30.908	62.596	250.141	949.875	0.0791116	95.9991	18.1381	0.179541	0.0524913	0.00255569	0.0258162	0.00903943	0.95	-0.09	2.58	1	0	0.16
2019-08-05		Sunflower		21		309.921	L4		21.6065	1.04945	264.188	264.188	1.03134	0.00407848	0.000299484	0.0307819	0.0294571	4.0976	0.492384	25.6681	12	1.5	1	3	26.1715	25.6681	26.0251	419.677	309.921	10.377	29.4571	29.1482	82.6236	250.118	950.075	0.132449	95.6087	16.3575	0.155179	0.105104	0.00354108	0.113617	0.0075441	0.875	-0.09	2.58	1	0	0.16
2019-08-05		Sunflower		21		308.943	L4		21.5448	1.41552	272.737	272.737	1.41049	0.00416913	0.000298524	0.0312054	0.0298535	4.18342	0.402326	25.3903	12	1.5	1	3	26.1833	25.3903	26.0144	418.498	308.943	10.3839	29.8535	29.0473	83.614	250.145	947.117	0.129372	95.5363	16.7108	0.136672	0.155221	0.00184944	0.150754	0.0105952	0.708333	-0.09	2.58	1	0	0.16
2019-08-05		Sunflower		21		308.893	L4		21.693	1.31223	270.409	270.409	1.30723	0.00416552	0.000298406	0.0312477	0.0298966	4.18093	0.423256	25.5102	12	1.5	1	3	26.2295	25.5102	26.0457	419.168	308.893	10.437	29.8966	29.0495	83.4552	250.113	947.064	0.134234	95.4768	16.8231	0.146676	0.0167297	0.00200656	0.024402	0.0103877	0.791667	-0.09	2.58	1	0	0.16
2019-08-05		Sunflower		21		311.245	L4		21.7002	1.17491	269.525	269.525	1.16741	0.00390481	0.000300787	0.0300985	0.02883	3.92101	0.430158	25.0102	12	1.5	1	3	26.0035	25.0102	26.0418	421.203	311.245	10.5619	28.83	29.8288	81.508	250.138	947.176	0.183561	95.4369	16.8535	0.157699	0.079239	0.002023	0.0692938	0.006842	0.708333	-0.09	2.58	1	0	0.16
2019-08-05		Sunflower		21		309.495	L4		21.7441	1.19786	268.372	268.372	1.19281	0.00390578	0.00029902	0.0301451	0.0288765	3.92163	0.423709	25.0012	12	1.5	1	3	25.9864	25.0012	26.0236	419.631	309.495	10.6063	28.8765	29.9998	81.7501	250.138	949.975	0.155493	95.4479	16.7113	0.11538	0.0245016	0.00405111	0.0635219	0.0124239	0.916667	-0.09	2.58	1	0	0.16
2019-08-05		Sunflower		21		323.35	L4		18.9964	0.396653	233.226	233.226	0.391779	0.00309083	0.000314219	0.0265771	0.0255613	3.12908	0.827004	25.453	12	1.5	1	3	26.0724	25.453	26.0162	419.343	323.35	10.9326	25.5613	30.6542	71.9956	250.119	948.689	0.158085	95.4397	17.2361	0.182972	0.0663697	0.00270568	0.0773766	0.0015277	0.916667	-0.09	2.58	1	0	0.16
2019-08-05		Sunflower		21		344.261	L4		14.9281	0.181207	196.378	196.378	0.176335	0.0022376	0.000337087	0.0223235	0.0215739	2.29924	1.2482	25.6619	12	1.5	1	3	26.0888	25.6619	26.0215	419.674	344.261	10.7816	21.5739	30.3206	60.7091	250.137	947.085	0.131955	95.4456	18.1888	0.173369	0.0264144	0.00867475	0.041727	0.00538781	0.791667	-0.09	2.58	1	0	0.16
2019-08-05		Sunflower		21		365	L4		10.7798	0.0985721	169.03	169.03	0.0937074	0.00157725	0.000359802	0.0190747	0.018532	1.65912	1.61463	26.0466	12	1.5	1	3	26.0882	26.0466	26.0221	419.619	365	10.7202	18.532	30.1611	52.1527	250.139	947.304	0.121098	95.453	19.2796	0.191476	0.0451633	0.00180608	0.0397801	0.00318491	0.916667	-0.09	2.58	1	0	0.16
[truncated: 39 more columns]
